# Supplementary material for: A comparative UHPLC-Q/TOF–MS-based eco-metabolomics approach reveals temperature adaptation of four Nepenthes species
Source: Sci Rep. 2020 Dec 14;10:21861. doi: 10.1038/s41598-020-78873-3 (PMC7736350; doi:10.1038/s41598-020-78873-3)
Supplement: Supplementary file 1 — Supplementary Information 1. [file 41598_2020_78873_MOESM1_ESM.csv]

	amp1	amp2	amp3	amp4	amp5	amp6	amp7	amp8	amp9	amp10	amp11	amp12	amp13	amp14	amp15	min1	min2	min3	min4	min5	min6	min7	min8	min9	min10	min11	min12	min13	min14	min15	north1	north2	north3	north4	north5	north6	north7	north8	north9	north10	north11	north12	north13	north14	north15	raff1	raff2	raff3	raff4
Label	amp HL	amp HL	amp HL	amp HL	amp HL	amp IL	amp IL	amp IL	amp IL	amp IL	amp LL	amp LL	amp LL	amp LL	amp LL	min HL	min HL	min HL	min HL	min HL	min IL	min IL	min IL	min IL	min IL	min LL	min LL	min LL	min LL	min LL	north HL	north HL	north HL	north HL	north HL	north IL	north IL	north IL	north IL	north IL	north LL	north LL	north LL	north LL	north LL	raff HL	raff HL	raff HL	raff HL
Quercetin-3-O-rhamnoside	4264.634244	12322.96011	4878.554707	18746.15271	4659.532928	17488.71116	66322.17201	72869.26046	40238.74549	72142.30417	7469.702281	19885.11096	4670.276452	16485.43387	18600.85004	62808.68462	392585.5099	258037.1916	359947.4285	295326.2875	245391.6534	271967.0265	265268.3725	326682.7813	275110.1432	139296.7514	156169.291	281052.1881	176578.0461	52956.27297	42458.37383	48397.19066	16146.58923	42939.79046	9636.539674	7998.303009	18628.39668	24942.56188	233753.6054	40981.53128	19027.61802	10669.79801	24981.72401	14872.55924	13795.71471	16838.10001	24968.50919	19026.36499	15497.49941
kaempferol-3-glucoside	3475.332017	3719.857215	1390.683129	2082.845431	1624.799516	8110.150744	13982.08221	28621.14133	16485.08495	21686.41317	6110.56221	4977.205049	2380.864347	3652.01141	15339.53205	23301.63496	24477.91533	23466.309	19262.83298	18966.26287	29966.40752	19381.00949	23716.55138	20191.7431	11920.09926	19971.76995	18027.5203	34476.69908	14457.07191	29531.74886	16013.33336	11626.59054	10922.47698	17363.09648	8742.442632	7348.873429	10427.96189	18162.77452	12434.34344	22548.33624	24608.46105	9491.658729	11003.48472	13532.52192	18905.87242	11752.88012	5446.24937	10193.48418	11461.40044
5-Deoxyleucocyanidin	76984.54218	47858.29967	64163.70162	66216.53043	56102.57881	72074.9407	51223.80423	33390.96027	37106.77777	22961.61644	37109.93693	52123.06875	47804.14123	31012.49897	41375.80186	68623.31909	28732.80109	20699.71266	33052.50461	20836.2158	9975.125269	9252.581744	13677.64459	8198.28248	6108.376251	17610.12955	46454.80826	12284.58892	24208.52102	4636.762642	48566.82462	26533.7644	62682.20543	76746.17596	159842.1758	61747.59803	116664.4166	75379.42814	112435.0217	72165.35071	79938.87621	81877.95591	65541.37826	56161.17986	55127.8062	25605.34256	94673.3836	100972.3027	24998.65002
Quercetin 3-(6''-galloylglucoside)	375.601519	1473.327021	190.1714141	746.9494652	448.3896996	1253.160162	7569.896147	3446.386152	4404.098145	3662.188783	1576.19214	5264.054261	304.6716537	1259.473605	5085.535865	57411.19275	62718.6802	92416.82404	22710.03983	87325.80658	132049.9812	93387.19981	94620.08921	61796.92771	90710.86499	74167.09815	12412.03784	143240.3925	145752.3342	67163.95337	44616.17142	2711.592961	14362.5435	12334.47962	27416.33768	52518.86367	7186.123833	56527.32371	32385.49077	16747.25393	12654.30404	19551.34067	25845.44716	56868.97203	96021.10711	891.0772868	25615.29381	31316.12705	17600.32976
minaprine	95393.71223	91380.0088	28945.19455	150768.193	105160.4936	120117.9671	114881.0418	104739.6121	29000.21409	87287.78096	103197.002	102466.1312	118193.4019	96134.16269	134444.8348	120975.9431	139361.496	32961.36822	34625.76507	77494.90123	186573.8571	129404.6298	145352.7051	188364.481	177668.5309	109415.999	82868.32048	55600.40703	101613.1138	299195.2327	166514.5072	123792.0818	118496.6253	98219.45706	96721.41696	139045.553	93211.02657	105918.0852	77779.11825	115273.0452	31568.44711	75495.43108	97990.60712	33870.80628	115320.8319	261402.5199	219024.2183	201867.4704	233165.3647
Catechin 5-O-gallate	197676.7618	154963.1123	155246.4747	121298.0119	156475.4613	282039.9009	221628.0892	163752.3865	136383.7441	26454.44974	140592.3892	133680.6726	184517.0063	104101.5985	157110.1664	108112.794	10579.88396	9734.543256	9069.726625	7726.035089	18094.30669	23979.83649	11999.61695	24220.65091	18192.85886	17088.56313	23149.10244	42716.79017	19475.79226	21958.53962	181374.6572	103993.3578	255055.8438	151552.9756	179138.045	266913.2855	246893.7845	274212.5801	94182.00952	173622.8103	134628.0966	123150.9352	194656.1359	243168.1925	264531.9901	145519.1904	10156.48635	10141.25035	39071.90902
Quercetin	41793.14178	158123.2941	45427.88272	41204.30239	21557.08692	450296.9799	901946.1449	361930.3023	419844.3696	740215.7189	45024.83137	240673.0471	157729.8251	221151.9912	355726.7419	557477.2869	930087.8988	1323372.185	813798.2093	1098541.18	1545442.503	896517.4744	1200693.822	797424.8512	735907.7945	890879.2555	423162.8343	1127036.689	1215238.44	788407.2272	184836.0712	166674.2205	265865.4531	220285.9286	283749.0678	350355.3412	234206.5118	378581.0745	454188.1861	357963.0543	401257.5921	399459.8657	316201.6234	409029.4647	345011.7266	253744.8582	200429.0811	68261.98393	138993.8024
4,2'-Dihydroxy-4',6'-dimethoxychalcone 4-glucoside	18538.73953	11768.43467	30176.00023	20648.56085	21682.66995	8321.273211	914.6625344	2357.002313	5743.09418	1065.375195	7906.12668	16798.22638	8608.277365	12864.57157	2146.436024	2326.611752	3682.634533	4482.141869	6963.335131	8.83707645	5081.880423	4573.283463	4918.987124	76.5545	6.46	2640.41549	2698.987568	7394.423875	17.18410405	61.92800579	104.8244359	3706.580872	874.6056992	169.331541	176.025121	3342.846536	134.2040407	2278.557329	47.85326978	81.69478557	179.2686205	142.446768	308.0250706	74.29859347	204.4842501	78.39571982	32.19076023	7.389218539	5.694402056
Quercetin 3-(2''-galloyl-alpha-L-arabinopyranoside) (a)	1800.646996	60339.57749	1923.616108	16458.05275	5838.832998	11786.19932	55316.73475	53212.93274	75249.08769	65047.24728	15831.47175	55079.71714	21232.434	8767.745298	11801.57872	7180.213293	1059.812391	583.0039327	1926.182101	1521.417129	1293.361533	2703.188862	1590.92282	6130.378523	3280.824204	2476.936901	21.30012366	3832.099133	6261.061238	483.6240964	6.138	8578.053782	2.02850204	12958.99635	16133.78886	15628.98618	15899.8219	16852.70317	13942.31587	10941.99927	13891.20304	10370.74158	12030.91749	10318.17548	13594.03799	7384.413217	4.205781008	5095.299812	5009.077533
Quercetin 3-(2''-galloyl-alpha-L-arabinopyranoside) (b)	2341.906121	20194.47615	2755.610722	9766.783189	5526.849129	27133.8303	147496.0402	99983.34386	124047.8957	100718.6647	21547.71163	86177.5127	22636.6191	23439.97168	78596.34027	10462.79607	933.7956069	919.7698054	1262.019591	718.5617282	1204.695443	1803.577906	1214.383886	15.17940266	1422.117636	1992.579682	29.87294281	3083.967462	4314.1776	476.4792489	9834.840448	46.80037464	7692.875819	11123.13539	13951.29538	11697.78479	2.372449751	13420.95649	12594.83476	9192.789453	9593.705024	2.386645902	10664.28558	7923.623834	11907.40792	13.93296682	2.881447025	2634.571234	1862.954482
Peruvianoside II	169546.9791	154099.3038	223617.3516	140422.2825	189749.2238	138586.1965	27125.08606	48393.95994	15338.43051	12171.06106	92862.28841	126938.2942	191389.6608	95588.91913	10453.99954	7527.10499	5.65626516	25.59080799	6643.30433	7.184467006	9.763383005	5.901622738	4861.88852	7054.851771	4511.650739	2894.181798	3856.301776	9.317116668	6.005361113	11.62482614	16.89948291	170.5446923	21989.55714	158.6402813	23616.14385	24723.74852	23880.60682	11.24667253	22888.07915	171.3792605	107.9516081	20588.38681	15.99721172	28806.54037	139.5220833	10893.18112	63.38907103	10.74423568	33.60041154
Baicalin	700.8846483	398.9591203	219.9152664	143.8848214	24.62119802	2038.205457	2315.515192	1028.807338	830.1644865	265.2088198	380.2090293	288.6028518	181.3079373	267.6321933	1966.32589	10187.44022	4865.303784	1253.601598	3609.255149	1320.362563	3368.202826	3823.585489	2818.800641	1905.393234	1505.104408	1815.092985	2602.780195	8976.927557	6968.818737	376.6294524	15902.29779	12015.61595	39972.95972	31551.05781	10513.71173	31770.95299	28829.22221	24585.0162	11142.28575	33649.61304	12564.33716	20787.94355	24073.40268	37957.87585	18469.7243	11464.63787	120.1434441	80.78576827	4097.690289
Baicalein (a)	10840.27992	9071.746228	8678.90734	7679.476471	9584.359295	13103.62434	10306.75097	9876.398142	8639.936399	6414.540114	10500.39449	10745.79372	11365.78741	9770.429975	12574.97625	5062.233368	2304.491653	3058.041715	3266.483703	1859.980425	3099.98785	4616.096903	4021.280873	2994.657537	4276.610364	3513.811591	4026.62576	4966.171995	4310.190391	4904.214426	21565.13804	19599.47493	22316.86587	18073.06394	17498.13466	18462.84894	16706.07567	17555.72205	12391.22087	13215.9662	12347.33269	11368.57887	11268.08271	13537.00588	14602.95465	18404.50183	24758.4224	23116.81355	13172.51848
Baicalein (b)	13390.89052	12566.27572	13101.28816	14927.22799	12499.14741	17228.45368	11132.07444	9023.214861	8330.067864	4998.197293	13991.24555	12422.94916	15372.49387	10861.41236	12353.31694	6316.277076	3099.135178	3446.882471	3534.214604	2713.012326	2598.523073	4002.25505	2988.059058	3960.913662	3705.955744	3352.50413	3552.661874	4574.597482	2969.543011	5041.989909	17816.93569	11400.35678	13719.7491	8782.335369	9872.433356	11963.42843	13365.3479	11162.20172	6781.15207	7899.737929	11899.16548	10540.82332	9097.228734	11056.08578	11880.91546	9468.306795	2591.567315	3111.653103	12477.31292
Baicalein (c)	3341.325399	1080.787255	1188.270486	1213.725933	2101.228645	16662.65547	11277.43251	5942.037986	1068.258559	1165.466888	6647.33257	12335.15503	12246.31326	13320.2015	16371.90836	4914.095937	681.978612	577.3299879	601.5579247	453.9163033	717.9760504	251.288348	628.130167	224.8934744	268.6401545	127.0522305	500.2727339	4040.211656	917.6037249	420.4599953	1358.578012	1076.04747	2616.196282	1352.597162	1630.747531	8699.577769	2459.971661	10835.15648	313.8166977	4369.390586	1575.765384	1830.306518	857.1588363	7960.237972	16434.6781	1179.295372	268.1259896	333.2331341	1667.002154
Kaempferol 3-O-beta-D-xyloside(a)	6138.35424	4985.814465	5402.377766	4908.113386	6308.313145	7932.792159	6132.406124	6196.414273	5692.535796	4388.451893	6429.584173	7440.076979	7949.718594	6715.282272	8518.354481	2295.336979	1355.945417	1305.808327	1678.64409	1362.851356	1806.918846	2498.699999	2291.598549	766.0367745	2524.217126	1890.814909	2328.689053	3470.581583	2359.651741	3003.636177	14794.79511	13522.63787	15811.88648	12122.97231	10342.66664	12828.36281	11314.36495	11902.39897	8101.947485	9087.493361	7729.674621	6789.659263	7231.3135	2649.115961	9656.997493	13979.23626	18235.75298	16549.52188	26095.27733
Kaempferol 3-O-beta-D-xyloside(b)	9530.392387	1476.699681	8851.111948	8620.6949	7477.964396	8994.707151	1205.127006	596.740291	534.8608116	4675.929738	7974.353415	8420.152211	8196.863236	4367.027757	5258.381928	3460.290149	123.9445036	1548.499949	253.2983639	460.5628209	653.1529826	1517.108377	635.5352855	2240.836122	1225.089958	2260.610397	2083.882511	836.7266814	1486.591993	3187.048285	12593.57121	8791.999509	9325.237362	5967.278951	6593.178185	6528.036368	8135.652818	7415.129637	4646.07189	4714.955471	6683.44137	6762.444849	6216.505461	7564.261625	7501.792662	13808.84292	2741.785361	3480.629619	16633.77008
Rutin	4357.246311	5.190838319	463.6275823	23.91754447	248.1279063	6186.897518	17.52808883	247.1639265	2275.078875	20.89869999	28.79154969	2789.247748	8149.868238	29.28662838	6.489153904	11.22396391	68.09908005	95.02133272	63.7786744	162.4679646	305.7143219	141.7410754	557.3915308	329.8798853	52.26194336	14.18200204	11.00229069	5.657489176	46.73868712	24.52776264	47.02885929	8.256373941	8424.421682	20.60503591	9612.393796	11740.62128	10.11423078	24.96179075	140.2978705	12132.40968	6.610955206	9.062600138	9807.484898	7563.157081	6.432477078	28966.26191	372457.2665	171950.9286	94687.71298
6,8-Dihydroxykaempferol 3-rutinoside	17.49385285	4014.935934	6075.76293	8.267810891	9.63032319	35.37392338	6858.056478	8.374093038	31.69574588	6641.178899	4.790656244	37.60498866	86.49380163	27.72575105	5137.954713	95.9886546	41.70974517	325.253875	52.88876482	336.2243875	262.1503574	33.78267792	1157.982007	38.79587271	282.4226687	278.3392942	36.98760167	148.5041314	249.1202495	42.21862139	174.5903117	69.10306924	118.7382456	109.4501156	498.2960858	2548.822042	124.1045622	74.03955186	617.2399355	399.8473213	8616.918943	751.1542664	1588.028104	2270.38353	238.7296404	1549.406805	379493.2224	5840.735915	150709.3327
Epiafzelechin 3-O-gallate-(4beta->6)-epigallocatechin 3-O-gallate (c)	2428.077053	3310.082883	3046.945554	554.5553948	2095.424332	1163.646304	1004.643893	1933.057354	1247.594364	469.6504933	1054.772075	877.0463975	1711.987721	1304.835607	585.8837578	1807.448211	813.4324781	436.5174311	1206.995315	163.8271627	351.4040253	1149.515129	345.0488895	717.0962775	796.0365084	913.772664	690.3688327	561.9541069	455.83658	473.1314636	23922.67012	16684.40981	12718.29424	4515.926426	4650.678274	6978.506105	3006.72416	4896.653406	2673.634668	3274.404894	952.0923801	3070.920771	3449.453866	4080.911353	3524.895156	138359.9411	10037.66747	11228.58806	82136.83126
Afzelin	11.60378861	7674.600786	235.2367858	165.9703253	122.63887	27.56485543	8992.664218	7775.342369	8326.616076	15835.11289	111.5217794	362.4373963	295.4418318	107.3304612	1067.068616	17528.9425	99933.71841	10259.82532	90465.80925	9757.753385	8952.584902	16761.8886	19568.65924	21767.55357	15152.57536	7076.610967	8536.759978	64088.0452	9293.851432	8888.172255	13483.54264	7519.019081	3548.350967	18240.1149	3496.328687	2649.996384	2574.29881	15200.943	64420.24462	9529.603677	12134.49912	1631.673381	12719.25189	6276.121472	12602.87187	31.71834433	1322.390909	250.7446444	176.8484685
miquelianin (a)	31282.27245	38152.32689	38645.42239	42773.66312	29426.32767	33011.69593	40180.94334	41414.12248	211.7391486	41503.47271	27972.02516	221.9049674	26652.86259	33706.52662	28992.20807	349180.2176	292247.5317	299068.7577	273532.6235	234428.5724	372923.9021	449809.8133	330984.1587	231733.0278	374183.6905	248413.8647	218662.6142	510313.3855	319228.7654	429207.0769	5477.728026	11491.55085	76562.66911	24659.01922	19963.38956	23907.01674	7832.381475	30180.08468	76159.14169	22472.84687	32333.10728	5891.274063	2800.35985	17623.07798	26751.32246	163.8642931	93.61052044	31315.5348	15888.96541
miquelianin (b)	41835.16005	50144.66207	44668.63151	54063.24436	37815.58676	41749.89437	52621.82678	50538.7274	47153.78934	51430.36003	33453.3626	33281.31238	31368.01732	39974.11082	32802.88707	227079.7143	284402.9679	268012.5147	276202.8188	161765.6864	277060.6549	374088.0484	292061.3285	246844.8491	375011.4302	207949.6731	248271.5571	386665.9101	236965.0935	282703.5259	4889.99815	25946.46528	44405.80989	17065.51278	18711.46193	28826.54623	12239.07751	21011.20866	85709.19231	38886.61115	7720.734659	25828.87596	5457.211613	20998.17897	11290.59322	10.7308857	29952.2465	44327.43728	31381.79277
Luteolin	7046.999009	23796.80441	7306.780699	10641.35972	5527.352085	25618.5795	495698.7257	408331.1144	182506.1166	255854.3756	9773.446057	9023.619391	6225.806072	16798.73931	161819.0574	39694.73475	426389.4616	20782.06433	366329.807	20879.65738	32086.39179	114236.6804	27118.6798	32366.76589	99197.68552	25646.0614	14860.84244	299576.9487	20760.92429	31559.70187	34026.21733	14617.62273	16896.69791	20809.51377	26311.65728	23973.65721	20961.71368	36945.82234	375428.3195	30322.59681	37065.04449	28207.50978	35037.30008	20043.87555	28723.72465	36227.3316	18823.54861	11838.45781	8342.154518
Butin (a)	81025.61076	63348.86606	61726.91548	51591.92509	64365.23449	103991.8964	83204.50195	60320.00886	55806.55701	24256.20652	71526.09855	57169.43261	87288.22856	43460.77205	64531.45755	47094.75409	9184.166729	19653.31619	27163.84715	15598.67098	24621.55527	19901.64071	21615.7889	26125.27131	18262.68722	26343.32596	20868.55812	20193.71776	18895.62377	25767.63942	72456.04263	37922.51116	97095.77617	69716.27181	103706.5101	100867.3505	185387.0341	113401.947	52000.07395	71403.53464	160143.6545	133911.222	114212.4664	98079.82076	98054.9554	101183.3332	6499.779166	13137.01239	26707.28923
Butin (b)	32907.20685	21956.43288	23515.67929	16979.52302	22620.73875	42272.86627	34538.13198	21900.8029	19027.1379	6837.70893	23686.24519	21981.27235	24009.5054	12107.33417	24751.47413	17835.68441	3697.799414	3745.965089	7233.941373	3115.566009	3442.4393	5614.272675	3759.808441	5624.297232	3659.396981	5428.516797	5845.349263	6689.116413	5594.402086	6234.578685	24561.68543	13348.87732	35917.07661	22892.59532	29025.90664	32575.97113	44570.27563	36477.17267	16512.99029	27041.05142	37983.03418	29279.91071	31495.67228	34501.60477	35859.83279	5443.456108	1447.687924	1442.912961	3249.926743
myrciacitrin I	1043.081076	11511.39304	11561.53867	8469.705268	2426.816186	27419.20983	1488.214375	70854.06854	126958.8244	42232.40231	18808.95916	25085.37257	6877.749815	2897.462872	792.3195436	42048.1137	42471.38072	40505.23512	49043.57359	30732.38413	36835.26932	63949.104	37600.83757	40600.7695	56443.49287	28752.32018	39012.71401	69697.43911	34387.52263	89114.21833	6087.836535	6629.54477	3299.896906	4184.549517	4732.64669	546.2155179	1000.663395	390.7972431	112.205204	516.7655612	3434.391412	1432.985767	1586.875715	1058.600986	4344.254788	4385.656308	29.62491745	125.1864769	572.953102
3,5,7-trihydroxy-2-[3,4,5-trihydroxy-2-[2,3,4-trihydroxy-6-(3,5,7-trihydroxychroman-2-yl)phenyl]phenyl]chromen-4-one (a)	6.616610169	2837.123539	21.24330793	568.0992592	75.35610998	1974.082214	25006.51225	11073.44416	28183.96228	13032.53476	3309.951993	18146.88454	1291.20824	987.1726469	5142.646036	10852.51543	20434.24605	15065.54103	53021.19361	18741.01033	20017.82702	65030.983	34202.11838	29581.17241	62584.37465	26204.32732	12475.68993	87925.59678	19610.94161	24000.33056	1796.517414	13.66852275	218.0859584	936.9382992	164.1403215	1256.61854	242.8257695	467.852847	2356.2344	842.8205542	416.5859782	893.5490414	781.9707221	1371.074335	1243.217029	7085.244808	19.67232012	14.98088689	1051.451293
3,5,7-trihydroxy-2-[3,4,5-trihydroxy-2-[2,3,4-trihydroxy-6-(3,5,7-trihydroxychroman-2-yl)phenyl]phenyl]chromen-4-one (b)	4425.453858	30.76149146	7151.531194	62.93108616	5827.333365	3114.080805	106.798872	49.09882222	36.68062689	53.85392025	46.32530522	80.79476586	26.4490883	28.38365838	63.52839411	680.0242834	8275.898464	4341.680904	20326.45448	4647.579852	5913.173194	9077.328047	4631.759919	5437.44227	7681.139524	2321.245716	818.1929569	22617.06842	4625.968295	949.3622155	3110.759898	32.20214137	312.9003085	467.3341068	460.4829829	1124.039855	185.8739455	1311.166691	1074.925094	1442.439848	79.61428344	551.5874792	275.2064667	1451.514137	1486.391121	4124.079777	1622.834518	4.017192763	1526.374711
(2S)-2-(3,4-dihydroxyphenyl)-8-[(2S,4R)-2-(3,4-dihydroxyphenyl)-7-hydroxy-5-[(2S,3R,4S,5S,6R)-3,4,5-trihydroxy-6-(hydroxymethyl)oxan-2-yl]oxy-3,4-dihydro-2H-chromen-4-yl]-5,7-dihydroxy-2,3-dihydrochromen-4-one	74.20587436	1015.470601	11.41244324	382.943446	44.87133998	1042.035936	1810.206007	574.345888	77.90355789	5635.373483	1094.533642	1168.367184	349.060905	194.3904457	120.2686756	7808.766895	5047.907687	13364.40712	5972.366011	9745.607557	9078.201716	3597.075136	7741.901281	4648.82244	2031.988519	18461.84963	13014.49534	428.4779258	10680.03256	11462.02413	895.363971	46.07098166	1201.956857	7416.371073	22464.36981	509.6719675	20695.09551	2249.312683	8664.955615	6571.212389	19947.97863	33579.9168	16852.89547	2200.478217	148.159525	4592.999235	1772.06552	2503.344925	3165.664017
Trigonelline	19986.11928	17507.95594	17706.99216	14439.63638	5057.270349	18564.11334	19460.31083	13444.73294	14224.50967	5801.344027	14185.64518	14399.37013	15411.51351	9023.671365	16256.42717	74389.79563	151268.9109	106869.1695	188099.2365	103040.0705	187795.9143	171814.3588	181216.3245	136238.5466	125156.6757	112455.6916	110794.0807	375366.5595	109218.1573	174913.9699	51097.94354	92311.43412	77841.69441	19035.32063	146755.2298	180550.5582	120227.1689	96887.04272	76135.35459	79244.52505	38194.50359	35274.34764	181854.7303	118607.8785	99980.38257	15717.35411	254.3420184	1248.733435	5837.44629
Anatoxin a(s)	13.68420172	34.85045239	14.59291737	26.67449365	23.08942114	1017.477118	20.42563273	9.910329213	13.02467444	2.56049016	4874.835721	8958.237851	14783.31942	2599.188362	7561.290068	11983.88391	17691.86537	15270.60756	12161.07132	6247.931079	3277.905358	2891.534049	1356.474586	2555.252158	4116.157519	1613.098161	14879.34214	12460.58678	21367.99662	54395.09737	16.21081519	38.18022099	30.45884772	41.84708803	6.612054092	1122.967639	31.80033574	4.793726693	23.87646391	31.0598817	29.5709248	16.03305905	1918.029307	7.199636223	31.67248093	22.19152989	35.21110434	17.39381713	14.34371352
Berberastine	459510.5164	9517.993571	706048.1746	139524.6484	658467.404	63096.95967	107637.1007	4143.883959	2514.519185	95415.45861	461499.2272	188751.1631	19503.82682	644151.2041	3844.80567	140786.7245	647146.456	326305.5713	810066.8356	341808.9197	173945.9413	112838.5108	272476.4277	218676.9181	497643.3765	18.12613867	13044.84394	615098.5506	37106.3688	86.47538321	34442.8639	6.093565031	11994.24248	1765.229121	129073.6501	9838.010645	1306.313005	19.41570139	927.9423694	37411.0933	149.6968626	12.60335129	115.8209946	131.5047391	5.893093716	5246.04613	89.54319739	34.83424618	16300.28981
L-Arginine	39.4491956	37.57983563	14.81882419	1082.474171	30.11003131	412.744947	37.2864868	896.3481403	18.90637666	522.8331596	120.0828061	729.5807032	235.7489126	165.0865353	566.206197	13080.057	3707.458052	7808.855819	6122.385886	2696.239146	19092.75658	5341.42428	10086.70041	22523.31479	5305.54006	4184.526452	34897.8845	3506.561374	21694.40231	28864.8558	2639.898429	5015.340258	3711.287984	6290.264846	4211.131124	3758.350377	4394.518489	5664.541765	3240.038016	4117.388111	16.13330116	1255.479763	5188.638906	3658.840319	4119.262238	236.9779992	37.15577746	197.6498805	99.52043544
L-Tryptophan	2783.445965	1085.30899	1635.3312	2442.172676	432.1781686	1322.250392	574.1866186	714.0764849	10264.59177	17.60100494	17976.17717	3541.020351	1083.824689	456.9383346	2076.17505	2593.58525	5204.3031	3402.59905	8310.433943	1476.097634	3320.050608	126.4149135	3732.35134	2199.171697	1258.44869	11881.29572	13973.23074	8454.265304	21410.77332	25010.00723	5462.446792	7567.248925	3864.174779	19263.79926	18608.88668	7827.808828	18956.52004	26019.33323	16094.5445	12707.58574	26158.5953	1610.312226	23913.27183	16900.62241	19116.65399	1889.138371	2935.778096	2093.292414	9588.206553
Isoleucine	559.4238072	911.4113512	613.5466002	2284.876364	214.7541064	744.1084689	495.1352644	730.0624499	719.5522035	550.0004781	1300.985657	647.6377595	632.3330326	611.8458138	1334.832583	1261.93339	1977.779544	1426.485903	3681.957966	1004.328747	3193.49092	977.3093972	3073.560355	1628.036278	1821.645636	3992.101704	14278.48486	3134.325516	11408.19511	15232.8105	1288.75417	843.3184946	700.4261938	1365.336278	693.3978967	784.9705342	860.6144626	482.704979	867.3279083	614.7887771	593.1512269	980.4793463	570.0049001	879.4517308	724.3607167	1757.889395	497.0083389	882.3744017	817.7729223
L-Norvaline	1141.822118	2978.842721	799.6981932	6448.755637	1258.238081	2662.306897	3487.763612	3180.537207	2472.642063	5059.123559	7225.983922	2886.062424	3837.376553	1465.540228	7076.088551	4488.390678	2726.671737	5176.370804	4464.647071	9585.800675	7380.611143	4110.404521	9040.691839	13299.5892	5003.566765	4713.806963	8066.044737	8585.17427	6563.666887	11375.94453	1809.024167	10879.97961	3517.743807	10080.40477	2973.419396	2161.657119	6587.145773	4987.070404	6319.858756	2263.784436	3553.901106	4578.234993	2546.217198	2477.222527	1884.710746	7683.829821	4132.032433	9590.070132	4375.234722
7-Dodecenoic acid	22015.03328	20767.93413	19040.00805	21108.54395	22465.5747	21198.34599	19077.05787	19444.38173	16406.31902	123546.9502	122654.805	124103.1914	136923.7477	129478.4094	38088.22039	24201.83134	208730.6956	143033.5998	19071.08207	18932.69353	226854.3863	190394.2342	187730.2911	223408.146	220869.9191	154930.6967	48771.73812	124739.5298	123933.1259	16260.62393	181137.6532	172515.5358	157024.6849	123847.6789	17098.15619	19724.37426	119605.8003	129751.962	135770.296	175750.5076	38268.73498	119224.215	126918.4649	41082.81093	51123.44683	231485.8181	244936.5722	234426.1638	273585.7786
18-oxononadecanoic acid	5279.251758	9993.505761	3137.342513	3977.430242	2721.965011	3570.675014	3762.941176	5071.508806	2544.045186	2807.862055	15050.44442	23537.40391	44206.62893	18725.64994	25757.63212	26804.79716	107709.1668	24921.12918	44984.80587	39345.3209	12356.94916	24430.82342	4551.903449	113874.641	95180.57803	8175.407571	28892.93193	24106.24382	12383.11201	240477.7957	24881.70427	3013.550487	1606.818798	7266.892983	9026.242552	1441.287386	5937.14562	1762.773871	7435.510137	7534.170081	16014.56449	1554.139393	93829.23675	16915.8039	15915.40021	5913.537819	7438.532668	38212.80557	7917.87321
Olealdehyde (a)	577.6567073	10013.84604	234.8161385	354.3166125	214.0153143	432.5674448	384.1458228	1105.910374	426.23225	303.8401441	15739.50488	85223.54123	134087.6839	26676.33018	107903.2167	129244.1262	183822.5519	112049.5754	236935.9548	50080.39732	13400.56343	10400.39783	14226.98072	38047.35745	68251.58693	17772.07925	121707.1138	124764.9405	205384.9037	1355508.417	4707.885762	310.9499703	182.1747214	1249.479908	1968.717178	180.4064427	1129.453538	399.5456027	9090.474507	1629.078712	3055.09109	102.1746868	18167.69493	3248.386271	3180.739084	838.4280004	815.0791416	6086.799714	1492.682375
Olealdehyde (b)	356.6217728	8726.447578	71.94644737	236.1386152	139.3760945	297.0465591	270.5918815	684.6960615	465.7530859	116.635137	13913.41107	71878.88456	106955.5124	6255.739445	90255.09831	108151.2615	146860.5471	92056.62424	184236.3868	44511.59727	12111.82928	6247.448408	13837.53392	33945.02059	58519.97034	15859.86648	92761.45972	103746.2263	165316.2068	1321352.97	4169.18547	114.910244	18.97519586	802.2459633	1850.818108	81.30497597	640.7616045	113.7261438	8308.451978	1000.584271	2768.895556	102.6260791	15568.28181	2573.840397	3089.900832	498.950811	485.9170267	5613.684065	966.5248871
11-aminoundecanoic acid	53120.33402	61186.41596	36337.51069	90081.40456	72052.6605	64541.12816	64655.97171	62499.72665	43613.81278	15961.69863	67548.19316	63155.56135	63894.62623	64146.01256	78681.57777	82822.68737	84551.28645	46531.96374	61642.09594	50284.58304	121333.4854	88830.10599	99855.70518	131675.9803	123597.8949	94751.44591	49137.0188	81326.47438	81335.24158	288130.9871	94049.09742	85779.32838	72155.58748	57894.84466	53469.11213	83874.89867	52443.02067	64599.7844	43391.89336	79704.36946	43968.80841	46363.07938	58653.76447	51901.98655	66413.06109	140358.3547	135165.951	108274.6928	125884.5758
2-[(2-Hydroxyethyl)(octadecyl)amino]ethyl hexadecanoate	451.4063314	530.0592168	924.4861781	2479.508669	838.4088792	602.1598841	868.2091538	1466.682327	635.3782717	741.9532591	21985.00287	21970.93728	24062.97768	16420.40858	16733.32902	358.8358198	646.0956817	794.4087315	709.6120428	566.5392469	1119.982146	649.7814571	619.4082603	1129.159881	454.597498	1070.417325	1231.512585	1365.456497	1338.17513	2018.144199	528.2460199	1114.22312	595.9174082	1852.281031	745.5247417	838.7695361	333.0487344	758.7993608	849.8460851	876.5847929	858.7270558	727.820585	435.7712922	552.757946	24666.82496	949.7964122	1340.186871	1099.34869	1177.97806
Indole-3-acrylic acid (a)	203.3148429	61.32991943	172.640323	352.4116762	169.545049	45.80368164	39.87583302	46.43123519	639.1789374	55.00670542	2647.328895	376.3454176	296.2810729	225.4640909	132.7969674	719.7654552	501.7049196	426.5491458	1387.012344	140.4209004	260.4738921	204.6090186	449.4960934	501.2743188	173.762198	5664.982887	5691.249725	1749.939975	6963.497219	20179.65533	579.1430226	5888.4295	416.4607399	11688.53751	5088.961225	1244.359558	4570.530447	3955.808828	3609.791467	2693.912029	10211.82494	257.8935944	9355.576214	3990.84065	3076.633901	199.525447	127.1167966	588.6918331	4585.864859
Indole-3-acrylic acid (b)	5999.008958	4097.727579	3741.055031	7871.489126	2437.054405	4009.179947	3421.952508	2798.045192	19940.36456	1396.33537	58785.55156	7838.828745	4467.247384	3217.853665	8356.26997	11105.63405	14348.33649	11916.62425	21694.88738	5073.750014	8439.903518	2640.090255	8190.981833	8257.027972	3845.919058	63083.61198	162971.8812	20426.63101	80233.309	222540.4989	15868.39829	93406.22327	11490.56477	165362.2891	106988.0421	25813.85159	103540.0638	136695.9596	64631.70398	99803.83806	176191.2459	5358.770944	145945.1303	20229.38968	19606.88763	8957.799379	2717.852355	15609.64555	110410.8666
Pro-Gln-Arg-Phe amide trifluoroacetate salt	15405.18318	20773.06001	22094.9088	50254.51126	31179.28408	31123.23886	32546.16301	20993.75211	13484.81602	19697.07286	16999.78059	17358.96179	15399.92364	12405.73202	18889.53307	63394.37846	44294.73017	13722.41379	14242.9199	8956.418932	58064.02021	82445.92668	75935.30615	59319.55866	61992.21207	40239.59499	18204.96226	31589.52721	18427.68501	78438.3185	64010.23621	32912.69443	29343.88564	16664.54189	25508.3989	37656.54369	11093.87366	42366.55619	22998.30506	36720.9751	10188.43009	14363.92919	15738.96687	11355.18926	17099.70135	67899.47029	81684.02069	101715.617	59950.65085
L-Alanyl-D-glutamate	16352.54793	21720.57522	13156.01663	27692.81205	24020.41541	19048.74823	19594.20959	17822.58562	11852.20231	13640.54271	15221.01207	16830.42775	15833.01111	14503.10223	13286.43352	26978.96131	27677.29583	13567.68457	15295.49997	14221.28286	35490.70508	35798.104	32897.71296	36237.1121	36243.16879	28909.01399	14405.90597	17859.94361	14582.47254	52675.85232	31006.84138	25492.42967	19264.77459	13585.50955	15148.11878	22341.08969	12334.35757	20958.75047	13129.79085	21998.71593	9911.379865	11012.98311	17795.55927	9802.425788	13882.82123	33426.65257	35310.52946	39914.43008	34513.94957
1-naphthoic acid	776459.1072	7697.685061	1031450.706	42664.11675	936804.584	187631.9579	224654.2915	9918.334371	6029.01669	33853.89502	705565.3236	300113.3028	26388.10035	765169.2962	13476.69956	139493.5629	766851.0592	315615.9791	797792.6252	277167.0319	256175.4166	117238.5568	271849.9204	151568.1211	457184.1015	774.0185155	7624.882511	913763.047	18538.97375	1319.091111	185.581189	74.48981501	11075.25658	1330.868142	171132.9809	12349.56588	2695.492693	680.4609207	759.5271143	25607.42118	752.7292583	456.9241117	454.6085754	348.7162067	427.5634817	3908.267139	273.5734839	668.7996363	18342.28805
Benzoic acid (a)	319339.6678	250622.9936	264860.003	212245.8674	242199.7343	412571.3823	341803.8116	236403.4112	195855.735	85180.11826	247128.9532	220329.306	290349.8238	157958.1741	255984.0485	178534.442	85589.93585	47860.83371	83411.39212	41332.79116	62304.46693	62741.56801	50738.13786	72578.82656	46645.97034	74429.02398	73259.81761	64320.32364	57641.63695	75065.3962	270292.0372	149190.2136	378201.7309	262459.1575	355618.5972	372374.332	558692.8234	406274.8541	196958.8075	286430.1552	461447.9095	384959.5828	371012.9071	366761.2408	385144.8083	12541.35388	38034.28952	53273.12339	51856.82333
Benzoic acid (b)	106740.0888	77097.91177	95490.63181	70969.84842	74935.32353	120678.7372	105517.6255	64457.18715	54850.29418	24767.99347	68542.63757	70044.41916	74312.27111	44269.71258	75467.71202	55910.61385	25102.21908	12195.06325	22323.06412	11458.5286	15402.9489	15990.31016	11780.28455	16061.26163	10033.79969	20591.63766	22883.47966	17398.97398	18510.7286	21911.91644	78674.63015	43773.44078	112721.1625	79655.88456	103875.1241	104336.4514	136611.8014	109277.5082	63977.05601	90085.86437	114219.5069	93891.91389	101759.6456	104518.7558	110046.4775	22156.42905	16555.1802	15676.40977	4839.729154
5-Galloylshikimic acid (a)	402.9546239	26.94	4024.240635	61.32660602	98.07964643	923.2945345	744.850416	564.0187353	16732.82493	806.3569517	167.1994046	7168.502332	48.10288478	55.03015115	82.85122598	208.7825576	251.9531196	644.5882428	785.7324207	451.0211763	758.3709528	597.6387881	669.7229202	367.3196733	485.4346645	84.26616127	178.4942736	970.7495121	448.7066627	300.4407777	2.970377265	8599.368067	9291.191767	8179.930457	7882.618878	7.054928401	35.57102764	29.82257124	192.243188	7859.154264	21.48516094	9.909578621	33.90885399	15.92885478	19.38548657	12721.23812	17676.86178	25421.56619	11339.12452
5-Galloylshikimic acid (b)	26.3552552	39.0695	4.83744408	18.31922299	3350.79061	97.02469742	60.96886362	89.45692778	2724.042406	62.17417101	58.15083682	895.8859203	3817.214215	43.3438646	33.68652204	54.81268996	152.1905027	290.0270432	232.5638735	351.3993047	222.3160607	246.0021157	526.8243053	265.6802657	226.003166	20.33411412	4287.975762	315.7501218	82.78958279	3.935423264	74.54302231	25.91184399	27.65838325	49.63594121	70.8920893	136.6723023	101.2056665	61.63540627	63.53998862	169.4988907	185.9748691	41.06827555	103.9003308	99.69233485	94.61012691	7053.510834	2661.012391	11440.27256	5332.370686
(2R,3R)-2-(2-Methoxybenzoyloxy)-3-hydroxysuccinic acid	10219.00028	152613.7783	10758.22699	16673.50507	19258.18446	247366.8804	534111.5592	365418.4951	429495.4511	338356.1629	75560.89154	306059.0192	81904.45014	80122.61271	287790.6281	26794.72494	3389.202839	3530.316497	4535.842638	3542.667377	5983.054905	8004.661715	5346.383258	47.96967933	6863.460477	8573.07962	36.46968582	13365.18479	16637.70645	2953.487416	42048.19787	19711.79596	45637.16275	50751.23393	45097.27104	69195.91561	60778.2491	10.05642034	12.78873535	44070.3852	35588.36108	33043.21635	44385.15215	45994.56392	61076.24845	25478.04188	5955.533894	4336.967371	8537.892733
3-(2-hydroxypropyl)benzoic acid	135050.3745	71620.06862	216656.5126	122982.0766	20861.46626	24462.84285	11909.80477	8368.147262	10992.5123	10671.31605	7203.002507	89727.69607	26044.34669	20382.74494	4514.390892	560.6252222	761.402862	637.4049724	591.3572158	431.0632065	942.6599925	467.6044864	748.7912094	721.9895973	631.475464	231.6122837	392.5191339	847.8365159	503.2295172	1124.351525	689.5321646	351.3576493	994.0684921	525.2581531	507.8313377	552.5748128	502.797173	642.134327	607.908906	1064.648447	792.3649398	495.7774826	624.8647577	662.8619323	834.0948139	1930.913892	1321.403965	1077.58443	742.053913
2-triacontanoylbenzenesulfonic acid	10382.24615	10655.88411	10690.66403	10496.26681	10070.98778	25212.61929	24892.37257	24977.98579	9743.424586	9733.94745	14821.27654	14671.43762	14222.45927	16420.99919	12738.05356	10316.61151	11042.57481	10678.16513	10717.7419	10699.85622	11081.24225	12849.85723	12798.54592	11326.98538	10569.78449	13846.63147	10025.64082	26776.99696	9777.338726	24888.7236	25114.888	23865.61865	23481.00402	23868.90648	23329.41588	24632.21586	23868.1409	24480.13534	24571.67781	24812.60832	24149.74927	24329.33534	24735.69569	25119.22588	14301.37436	19453.68159	21879.57148	21644.77878	20929.36297
Triphosphoric_Acid	27460.60313	28556.2701	27405.37937	26186.8994	26290.99147	24663.9193	25005.47612	27138.05732	25383.51797	25039.63727	24945.02096	26188.96752	24690.02322	25368.34271	16180.01857	27523.69279	69412.72822	27248.5241	28685.08999	27038.66557	28711.9481	31770.6015	32187.24108	26595.45123	25106.33964	33471.63485	25194.98693	37364.2329	24868.67928	25819.71966	29245.0088	24086.83837	23561.77932	23358.07553	24826.51109	24332.9194	24258.18961	32909.7401	23141.99186	24138.5413	23547.86411	23524.71272	33749.43918	26176.98012	23983.01841	22954.53584	24387.17552	25727.50078	24537.9218
Norbergenin	184823.2565	180228.0843	269305.3426	158815.6162	243277.4328	224572.5506	63720.59517	169318.5221	182619.8223	34131.91669	125854.6842	167889.314	196326.3486	120418.7868	69020.44344	6510.175892	8028.85972	5190.11412	6881.230158	4865.918313	12587.94266	9524.996257	9092.072401	9075.390133	8958.493136	2563.640626	3850.51637	14695.68882	9715.140829	5205.358094	23685.18412	9966.528337	15064.33155	23761.49122	21104.80738	11592.55167	21427.97444	41515.65804	16391.51135	10478.91477	14909.99351	27044.91572	19069.71616	45300.13072	67788.3052	21420.78755	10809.39056	6997.671291	7023.54863
Adenosine (a)	28066.5993	31234.50968	10616.44387	77933.91893	7194.191243	18267.83394	28929.98036	12020.37152	31897.78171	14986.94707	1487.734924	2325.036375	1124.835279	1041.885512	10932.08431	27567.83312	149742.0156	96460.48318	156467.535	89302.46918	121783.8441	88380.59354	101877.952	105648.2484	122445.4321	8964.457139	3506.163153	3609.411918	7728.588088	8382.210475	15128.02817	13063.37614	17697.05118	48915.01942	10406.62668	18889.77501	13513.23209	10412.82333	40626.21192	14514.23265	10869.34357	2659.144181	3691.165004	5976.234905	9781.42082	12602.2871	43516.01115	66060.81799	12338.00548
Adenosine (b)	5682.855642	7488.601249	1537.340969	16514.49543	1408.717232	3512.877174	5633.366681	1892.500146	7526.546785	2511.105275	318.4468705	365.6509452	167.4125146	165.6019012	2006.867054	6691.668049	34790.52595	20615.56824	38376.08706	20924.00605	27463.81348	18470.69682	24702.63453	23227.89678	29570.97013	1629.417972	336.6158814	866.9456738	1482.373311	1717.331692	6331.351756	7777.730718	9391.030853	11746.61127	2668.342883	4030.962451	3206.268445	1831.191872	10009.75195	2625.613584	2084.542169	306.6977522	533.7749023	951.4381293	1608.522828	7762.105949	10517.2425	15189.33607	2252.251613
adenine (a)	3218.911029	4034.553739	1141.705724	9434.630313	492.8543653	2125.018313	3119.355468	1140.250502	3438.494846	1636.75319	673.088231	409.8853776	438.3088566	412.1564626	1742.856501	3545.084085	11042.47588	18002.70697	11123.01874	21775.19952	9095.767243	15631.09814	17656.19808	7482.507442	5484.661668	2135.081112	341.502562	1273.33007	1245.727569	749.9347905	9086.250241	10421.11275	4361.160518	8862.237894	1894.403518	1839.459402	1689.947545	1303.53971	4705.8959	1809.681715	1562.836421	811.5032018	1944.889408	1034.890184	1714.556696	9570.951437	9233.115598	9786.978587	1751.463166
adenine (b)	9303.175971	9067.493837	3442.264978	25622.58572	2363.675109	6657.370522	8788.927389	3339.760206	9330.350745	5333.200813	562.0270591	964.100852	753.6583434	854.6780265	3490.113738	8224.28358	44328.02501	30578.07291	49377.44283	30316.99259	40343.60327	29191.27872	33092.21148	15458.55799	42257.77364	3196.977793	1476.498572	1416.594715	2057.480936	2256.806923	9858.546629	10810.32626	12707.6527	13821.39052	3249.895338	5573.477731	3784.303248	3653.091148	11989.78298	4776.834865	3710.600307	1165.604082	1113.311167	1764.006577	2598.218094	11110.87885	14095.63063	23178.97941	3979.651705
Syringin	1411.923216	1658.172243	2676.670449	1642.688054	1253.426109	3635.463921	957.7083174	10742.77009	22587.41757	9069.879002	1704.765344	579.440133	2306.848115	4430.301878	399.5916041	5495.298552	9074.12631	13564.28013	10593.55624	11928.98455	16351.68761	7664.096614	8962.470023	8800.984133	11785.37293	1562.326845	2979.311672	6698.360041	3118.136759	2859.020323	2960.313437	13.53437014	438.690921	1100.728055	2802.624469	758.2212024	2778.316357	2307.348424	5561.982441	834.1598591	4976.284327	3239.120612	5479.486398	1775.459831	1297.593231	3072.330021	3052.801716	2628.7989	269.8373057
Coniferin	405382.8085	282663.651	548958.1767	422349.4082	201182.4372	145221.3201	18679.82115	39558.19557	38038.19522	6960.535334	12200.84781	293511.9906	101710.1651	98098.2963	4669.114348	1801.938655	408.69	1418.699625	120.6915	1091.874683	3964.193285	2001.401004	3016.592329	3493.328661	2026.355339	92.89105878	46.94200105	4817.982878	111.2443762	129.3700618	518.9252723	117.7249517	1658.919882	213.1734835	570.2695776	776.5460273	169.6590846	750.228	2574.969614	1109.255038	1392.264772	650.1118663	1330.803292	1054.1757	1325.29486	5276.128052	1174.63071	7502.340524	636.046833
Crucigasterin E	13088.71846	13763.10758	13666.94723	14652.5516	11869.90783	13216.43373	13448.49948	11122.71441	12198.52011	18437.80627	15412.59097	13324.73613	17497.13928	19667.0485	7009.051255	14357.42688	15885.67035	12807.54087	13529.21384	12969.90575	15661.85343	13026.27177	13530.52428	14986.32487	12939.69773	12290.55754	9937.61657	11968.29824	10797.18785	12094.73685	11285.09048	13110.83272	10626.87638	11824.79312	13816.28865	10776.37753	10871.23711	10760.77461	12123.53609	11627.74436	11788.23721	11625.57131	11209.8344	8314.445394	10595.61321	15640.76723	14238.74343	18310.73364	13473.98706
4-O,6-O-Digalloyl-D-glucopyranose	4283.774531	629.5363434	4214.299512	537.7297025	436.3398175	6775.177171	5138.21729	20813.38942	19761.84022	34.39084908	7647.629405	8811.328262	11482.1412	7252.440642	1700.445499	1345.750642	443.9247754	4262.215097	558.0761308	3300.666301	4836.326815	2389.761793	3992.31832	5503.678961	986.6587536	184.2774285	353.7552394	2342.287108	6321.31947	11327.98019	20998.59481	12311.4427	20416.33525	10976.61171	6000.611748	9719.790311	5714.740966	19075.41193	9687.639641	16341.30855	3010.857733	20640.28377	6529.689153	18662.93071	51629.88027	4520.170474	3723.489388	4119.256683	2280.677849
reduced 6-(hydroxymethyl)-8-(1-D-ribityl)lumazine	686.498889	3395.683094	280.6341574	977.0558876	341.9678454	10645.94807	18263.33998	8546.836824	842.5360634	6410.169653	13997.7113	15392.77313	15650.86921	5587.22918	16242.30517	9159.22264	23631.2689	17423.12044	11534.68496	12013.59085	37848.15701	32341.41685	41599.76227	15093.41701	42977.88743	17185.66205	10175.05263	21300.99722	20995.01298	13693.70906	7386.176353	1447.359553	21546.80101	27449.06017	83034.90618	15333.07075	290985.1912	43212.02839	13856.43695	68470.73397	74415.97953	39458.79733	22076.48404	20353.4257	19004.65089	10821.1823	214.6224571	893.3924412	26157.18269
3-Butylidene-7-hydroxyphthalide	11902.13978	10805.07484	12025.57488	11643.42222	12716.26079	14045.28754	11758.84686	10859.35269	10923.28945	11146.51848	11480.33966	10832.56123	12020.16052	9996.640173	11504.91679	12215.83978	14639.9341	12162.76878	13631.46135	10864.58001	12669.25304	12480.80055	12616.01164	12982.83167	14661.59188	11484.26377	12016.40308	11802.64468	11697.1579	7623.91938	11816.18805	11270.93448	10409.01399	12613.81684	10596.71856	9997.46787	10970.69153	13175.27501	10407.97712	11423.41459	11240.43683	10190.29593	10052.64174	9631.879934	9552.816823	14941.13342	14836.92899	11659.56297	13563.92805
2-[4-(4-methoxyphenyl)-3-methyl-pyrazolo[3,4-b]pyridin-1-yl]-N-(1-phenylpropyl)acetamide	94539.50796	104857.942	99757.33541	106470.5249	232931.4568	95696.64032	100841.4506	86081.33353	86926.45813	135955.4467	828989.1777	683924.9183	888805.1748	424379.1981	606869.8887	110738.9515	123445.1937	93158.10375	108363.3728	99904.58317	131342.839	119464.6967	113395.8817	111886.1551	259273.8957	125460.9184	77616.91885	127898.5937	83436.33044	256321.5164	103973.9199	99417.98828	80454.15424	86148.39152	101445.0385	81055.1493	77755.0396	113377.1358	86225.03561	82556.59267	82986.6712	79604.99762	109148.9602	62357.1617	550657.7028	106716.4712	97563.25697	128306.7583	284914.1118
N-(3-Nitramido-4,5-dihydropyridazin-4-yl)nitramide	28539.28596	19672.44795	23854.15182	37029.87976	21148.71699	37254.95406	36105.66973	34290.38771	47886.64707	47448.84615	32669.89378	33774.05439	44342.1401	41847.8894	54842.56837	41969.3136	505440.1645	129484.4945	185555.5006	93914.14946	217542.5218	135578.3336	201841.655	75472.95481	174269.0657	182954.7551	62499.39838	69646.50925	149742.8691	73559.60575	82267.98358	62971.5184	101492.8677	25806.04528	43800.95749	35154.63478	55937.90272	51767.22341	202847.7339	67919.02748	77028.71049	48428.78726	245399.6787	49616.63251	71028.43592	21491.41008	18699.5523	57526.26833	57631.97023
4-[[4-(benzenesulfonyl)-5-oxido-1,2,5-oxadiazol-5-ium-3-yl]oxy]butan-2-yl (4aS,6aR,6aS,6bR,8aR,10S,12aR,14bS)-10-hydroxy-2,2,6a,6b,9,9,12a-heptamethyl-1,3,4,5,6,6a,7,8,8a,10,11,12,13,14b-tetradecahydropicene-4a-carboxylate	48256.91306	37183.89973	31169.28261	44179.87248	38337.20476	32998.45843	41782.42951	30278.10513	24581.64594	32927.63907	24571.53433	25688.45077	28202.56085	29045.39496	17369.57169	37964.45691	33102.28563	25497.11599	30472.97329	32373.21441	33514.42456	38496.08283	24863.73586	19076.30197	23378.5789	33330.9899	22222.81833	40454.56523	28228.38615	29155.67836	37689.10839	34506.81685	37186.75993	61190.89786	47006.71912	26203.06442	42198.32046	41213.13885	31649.92312	36887.7807	33378.42904	28752.9506	37588.56209	41845.09274	38459.27065	38823.3227	36495.19981	64712.42371	34981.36817
(2S)-2-amino-5-[[(1S)-2-(carboxymethylamino)-1-[(8-hydroxy-3-methyl-1,4-dioxo-2-naphthyl)sulfanylmethyl]-2-oxo-ethyl]amino]-5-oxo-pentanoic acid	21973.09774	7700.368009	26045.51277	16303.76731	14765.97836	15331.96618	3999.852932	529.4464243	2977.990971	3275.429962	11761.0202	16113.60575	21517.71073	9247.535328	18448.00032	31464.36684	7604.317751	5398.641471	22515.62075	5325.320485	6389.584132	28347.93845	6706.096398	2154.007195	14825.14272	19471.90758	28389.61865	62576.24272	19904.46185	49279.83156	7.136691405	2010.855508	14.23600799	57.86005862	11801.54298	808.0742605	5663.485439	3.997976675	1818.432792	63.0197169	13.24862428	61.70524263	2648.962876	2655.161412	55.90636721	28.13112387	37.2749187	16.70964514	166.413521
5-isopropyl-N6-methyl-N4-[2-(4-methylcyclohexyl)ethyl]pyrimidine-4,6-diamine	23881.64199	28652.66794	21655.26452	33428.35089	30055.19978	27309.35869	26841.13849	26860.00826	18245.16025	23129.33261	21812.58414	24264.4582	22293.98792	20419.20159	17928.84227	31047.76085	31519.63347	20424.7745	20738.88564	18842.86786	37366.97786	38350.12779	37407.77338	37536.97549	40808.91244	36877.7367	19813.4141	26935.79162	20544.84428	69912.61172	40256.84691	33071.39431	26593.97573	20720.76795	23613.89205	29740.23627	19598.86883	31310.14352	20095.73738	28576.70603	16610.13552	17521.74055	27605.83296	17528.82908	21267.51665	34134.36145	32921.79859	37916.14868	34498.15443
5-[(3,5-dichloro-4-pyridyl)sulfanyl]-4-nitro-thiophene-2-carbaldehyde	27489.78333	29398.20195	26736.2717	25852.86636	25473.39184	23251.4381	23061.76858	25020.50833	23502.49334	22865.29315	23450.6537	25388.53009	23296.47439	24083.20309	15364.74929	25262.21004	27125.01656	25302.0659	27124.73292	25727.03714	29827.12025	31856.13166	32014.37415	25650.86526	23869.0741	32194.39718	22388.90849	32903.43983	23687.33696	22985.04245	28463.76174	23069.72388	23232.15929	21942.97908	23153.04381	22788.13251	23579.94809	31730.63434	22405.01733	23480.17169	22408.0106	22886.26972	32353.63941	25183.80374	23019.13725	24259.0503	25685.04907	25354.79601	24773.12016
2-[2-[(3-cyano-2-pyridyl)oxy]anilino]-N-(p-tolyl)acetamide (a)	30.94482405	5.798650469	13.42745633	9.879139524	4.405114579	6190.754219	46.23601267	14.88131673	43.68530195	88.0704064	25975.26696	20070.08489	28155.96493	13557.0761	10818.95765	24851.26599	36661.85765	28836.84537	64653.6381	11737.12002	18458.28612	15975.84033	8170.541385	15354.78686	23975.49964	11401.21147	29064.67689	36636.86545	45031.32909	274797.1495	28.01395441	9.610255701	23.84660847	15.70862009	8.847227075	33.50847522	2.741103874	20.64384499	19.78971916	9.528825194	29.57878521	29.29481061	19.22691837	20.82033043	40.52386256	83.0298322	103.8499778	337.2868137	32.3465
N-[1-(3-Aminophenyl)ethylideneamino]undecanamide	12201.32825	16277.98646	28939.26209	25869.05474	20646.18457	19628.4756	16431.88143	13263.67178	23689.61379	11632.94842	12610.8223	12705.67414	11388.51986	27910.5988	11509.0645	24492.26503	24683.71193	11064.12134	29210.86851	24726.62927	37024.97252	37092.20533	35806.28992	40234.69868	38280.71023	25991.94372	31633.89556	26062.49367	32137.08263	58093.86612	34360.56621	29653.42304	20542.09189	12763.84892	12705.5872	22797.67224	28922.06358	20403.13491	28687.56114	22865.16339	23436.73312	25658.11731	29962.07857	22714.85358	30848.45363	46439.1444	49807.17205	44725.622	45746.99133
2-[2-[(3-cyano-2-pyridyl)oxy]anilino]-N-(p-tolyl)acetamide (b)	4.225810779	9.982153975	3376.942238	1.580282314	13.38021688	5.837321241	5330.506311	2.673020625	15876.39772	5543.474446	13702.52168	26441.62252	14198.41939	7995.610116	5141.356196	14154.33347	21780.43385	17308.35271	38506.99231	18614.42341	11177.38054	9591.846727	5862.695424	9553.284947	14949.13957	6903.276948	17746.90713	22178.60344	28174.90193	147756.9708	4791.524678	30.35599005	8.899816761	4042.64649	4.131223964	10.18905991	6.756631442	12.75403119	8.555074979	3.615859964	1.518171967	4749.617598	2321.940637	11.05686716	13536.62203	12.85922619	10.31975898	1.462312375	7265.255728
1-(3-hydroxy-2-thienyl)-3-phenyl-propane-1,3-dione	10653.77734	9508.950256	13237.76027	8302.657289	11565.11612	14974.62728	7473.400705	1983.293676	1643.266173	2085.438105	14117.70761	9877.07449	18034.45989	18962.56035	6348.315728	6755.005408	11033.57829	9661.410398	23931.96563	8381.461897	20353.59998	11472.98318	22233.66411	7374.526422	23053.99768	10518.11086	17533.21877	22622.61963	10851.02158	9287.098291	354.5914856	555.6851387	2448.013486	2190.113723	6953.868365	2275.471332	2382.37397	2783.28989	153.5197893	3344.428152	2606.713675	4245.438591	4201.689403	3614.368595	7437.330462	8422.026073	767.1062925	1242.460157	9449.532738
9-hydroxy-2-thioxo-3H-phenalen-1-one	13392.95578	26218.58307	17776.30889	9957.346042	20300.07801	9249.940095	12580.33595	5798.580207	5781.700056	6403.854777	17447.18685	23434.87741	17749.13093	16310.80836	9819.630849	29204.72084	25426.67082	14790.96657	18734.81459	15707.69975	22763.21241	32270.31578	24692.3032	12558.48719	18467.90516	20959.31977	24006.03098	29730.60867	13144.49554	33089.20838	237.9374945	528.9638271	2033.85784	688.8143863	1996.658894	962.7901492	1690.148879	764.400762	518.1382065	13049.83534	2498.829292	8816.299174	3528.262288	8418.248473	17275.00141	8744.772959	8700.54974	5051.18044	19070.57157
Phthalic_acid,2-chloroethyl-decyl-ester	6330.066824	6413.606564	6195.621747	10897.52622	7648.090453	6115.5103	7289.614384	5543.396474	5170.970251	6120.231083	5659.908165	4741.63274	6464.428733	6394.080582	4777.778933	10871.7841	13043.61301	10207.0434	10346.89635	10183.76169	14794.01265	13028.87387	13677.72507	18046.16251	15477.9789	11214.33866	9049.991073	8282.611739	8869.283348	9513.795113	8297.858966	8653.646932	4932.622466	5281.758473	4445.454292	5744.000373	3277.566645	3224.00143	5560.671289	6511.937167	4761.411795	4458.450799	5486.377376	2969.112171	3469.980708	10458.19464	20573.2963	19164.24509	14799.8995
2-(2,6-dihydroxyphenyl)-6-(1-hydroxy-3-oxo-octadecyl)-2-methyl-6H-furo[3,4-d][1,3]dioxol-4-one	76.18367436	3135.759699	1337.926424	746.2919586	1295.15178	71.85318996	2231.112531	435.858654	756.6610963	477.3506392	59090.76607	52656.10761	58962.92809	44312.16225	40140.73466	1459.671356	2911.728271	9813.177272	3791.930161	11734.48352	10619.28742	1246.09437	5349.950826	9378.055271	615.7434778	65.23021477	2.575825674	6.698721874	22.05873546	6507.698257	2301.536931	1364.349063	233.8083857	294.0928451	4.783815331	1316.841781	3.301114738	1164.972797	46.91040853	20.55480972	37.09862545	10.32368143	19.74113998	936.1152635	58875.81737	1415.63904	364.7821029	3216.499574	1440.646464
18-(2,3-dihydroxypropoxy)octadecan-2-one (a)	1158.923861	9801.518836	3260.49958	2406.559723	2811.53205	7360.07318	4985.602103	16480.59768	34962.67197	11106.94951	45071.94619	95841.18814	155328.3268	10992.85402	124165.9754	159049.6748	231366.7233	142716.8369	288428.3501	60511.23261	17207.36539	12422.30053	16470.33917	45361.43924	79866.32836	19883.68609	143546.1173	146000.088	241099.1158	1604266.458	4799.653649	7568.889893	7395.611649	1015.304749	1527.280759	7780.913976	7487.508346	8687.55852	8686.033607	1378.657794	1984.392511	4886.857059	20395.14298	2263.105061	2630.537463	5566.169809	5566.993537	7306.652731	318.947054
18-(2,3-dihydroxypropoxy)octadecan-2-one (b)	70.28838061	10108.75937	103.7608482	106.1840656	55.93259583	117.4596722	77.86214316	581.1217902	119.3069916	178.5394783	36232.65107	74566.48567	115845.687	9480.141631	95894.55447	124898.4944	178221.0977	110209.8059	221719.8499	50633.75365	14614.95231	7961.032646	14501.88882	38440.57763	66084.10833	17210.42169	100494.5378	112332.8308	181471.7111	1473153.599	3902.871732	14.59913442	110.0128172	745.66346	963.2194203	36.7659336	699.2375337	49.10319624	7807.843317	917.5884718	2402.04417	19.51011515	16597.6639	2798.48696	2622.851812	297.55535	266.5345354	6619.604385	612.5278965
N''-[3-[3-[[4-(5-tert-butyl-2-methyl-phenyl)-1-[3-(5-tert-butyl-2-methyl-phenyl)propyl]butyl]amino]propylamino]propyl]propane-1,3-diamine	429.5666917	404.7365992	519.4687161	462.5848999	489.7772377	417.9390942	311.267617	469.4404288	311.4348031	270.402244	190332.5329	159126.8066	219753.1779	124219.5989	161679.8472	305.0935026	550.5287141	331.6618234	393.8046229	314.0216635	211.6364331	183.4583716	291.4429329	472.7061826	244.4583087	897.4533823	349.3925852	450.5723301	966.3948581	2695.294495	513.2251412	763.6570022	386.9671856	578.046279	265.2161831	351.4040907	358.634602	306.6072629	208.3791522	396.0231846	505.6738445	482.3883753	405.3867611	351.0321466	223665.8955	1015.96098	725.5017208	614.1020958	748.8531037
2-[2-[4-(4,6-dimethyldecan-3-yloxy)-3-methyl-5-pent-4-ynyloxolan-2-yl]oxy-3,4,6-trimethylcyclohexyl]oxy-6-ethyl-3,4,5-trimethyloxane	1695.165251	1565.755432	1750.875552	1258.003719	1564.206373	1526.157223	1204.785019	1420.364786	1357.364771	1538.296463	122797.1604	112032.5729	132999.9844	118686.7508	94586.12676	1925.278844	2181.12211	1583.830012	3347.655774	1536.389915	2032.985498	1489.016732	1274.173028	1260.893557	1548.898613	3013.788649	2425.575478	4333.100755	5123.272425	29116.18177	1181.129329	2464.07429	1144.027034	1175.988087	1534.273711	1530.227043	1203.439213	1601.079596	1376.973721	1173.752257	1699.446663	1233.816464	398.9764152	1341.741007	135913.6086	3483.731283	1640.709082	1418.585715	2027.000222
2-({16-[3-(Benzyloxy)-2-(octyloxy)propoxy]hexadecyl}oxy)tetrahydro-2H-pyran	2045.850823	1685.428156	2369.992356	2114.948594	2225.373686	1909.511726	1804.032999	2682.479068	2561.997034	2136.333456	89968.75866	86009.34813	93556.02234	82751.83992	63288.83666	1230.128793	3019.022383	1481.053547	2274.62013	1246.589046	2619.292484	1391.898109	2075.072986	2369.222437	1317.509335	3459.485181	2575.2289	3000.913922	2648.343126	8547.956512	1878.543102	2949.848937	2432.140879	2209.187093	1661.223496	2224.572701	1653.814479	1262.734792	1445.184667	1871.183823	2390.868462	2459.174503	1825.443735	2234.090729	96780.29643	4448.821755	2290.00713	2502.974437	2956.131763
(Z)-19-methoxycarbonyltritriacont-9-enoic acid	307.3032501	374.1012737	405.4054981	561.5035092	557.5107852	356.9371252	592.084643	290.8023523	398.263458	455.0887267	71733.60843	64702.27649	75889.5049	37693.37594	47101.26827	456.302924	851.469335	377.9618831	330.8478991	499.7754896	798.6064078	203.9003391	208.8838265	1001.640185	133.6673543	791.5691553	819.9106769	681.0973724	916.1640587	1523.953944	461.9418283	394.8872337	334.8684843	826.2899869	463.6197034	469.5469985	167.0882854	648.035775	434.9031027	340.8198555	587.2936014	480.4735218	388.4513449	603.7733809	81203.63648	1239.020224	912.9558906	610.9446162	1157.7544
(2S)-2-(5-chloro-2-thienyl)-1-hydrazino-propan-2-ol	9188.666827	2510.835451	8823.642082	6292.289384	7106.678471	12399.4202	3138.552189	58.81576935	895.2145	146.792	9153.725675	6797.775763	9874.760331	7350.181104	85.45073331	1685.983287	1401.160735	5874.014207	5660.237447	175.9776225	4237.916296	164.9034055	4297.695608	6075.836231	4635.252395	112.8784371	9027.693647	959.3459539	9991.027888	10233.64969	68960.56631	32303.8781	38918.52222	45094.77921	48681.55485	35642.5851	54230.48021	55864.85765	70001.62658	34784.21576	47707.48065	22248.14681	79149.53864	35161.13146	59817.45603	23142.9642	6393.532729	5161.54743	2265.148829
8-methoxy-4,5-dihydrobenzo[g]benzothiophene-2-carboxylic acid	79116.40803	19103.02551	31566.70152	74225.49042	25447.07443	41980.72893	19282.17997	10948.12528	6751.575807	13597.89086	34614.86706	22835.96551	39630.36521	49616.19663	50772.66151	61689.2962	78532.09488	13021.82999	58489.11983	14339.44114	53299.8529	71709.05422	55866.31795	15226.82189	56129.26744	70729.70131	55462.75888	169152.9383	86142.06599	89036.47547	2942.691627	4780.636098	19388.85726	15694.49565	19298.6339	12668.88316	12883.95909	15106.24421	2011.761101	12220.76142	11791.75448	26347.33245	23611.69359	24633.51454	12754.0685	19179.50573	2470.101613	5085.64798	17582.89647
1-azido-4-nitro-2H-triazin-5-amine	6585.315329	960.8147913	6439.935103	4.569342126	5513.546698	11597.25658	13394.27638	11449.23914	7216.385858	6425.114096	8270.092435	6354.361573	7132.190561	5538.433887	389.3663406	111.0527019	2898.22171	4907.894374	4238.990293	4082.954901	2042.664831	5098.939533	6387.043408	5963.791447	5512.845048	1696.539367	1949.920453	574.5624536	5370.566464	3405.284473	49551.01545	19532.95371	27420.91076	48418.51341	53588.1218	31564.79485	17726.73794	52927.51233	65396.04774	33456.58618	15804.48689	17004.81868	31023.7077	19087.61483	21081.52334	14684.4563	6076.718043	1896.168262	5502.3922
unknown (674.2908)	116200.4498	94169.0542	81307.22475	114436.9885	96929.81887	87760.9381	102614.6459	81646.05431	72835.94347	92337.3966	50458.9989	48059.5712	47579.22633	59333.82899	30840.01213	113323.3029	117320.9567	79399.50759	97750.31736	104139.1783	103974.6263	126083.9087	107584.2588	81285.48177	85779.62135	122622.8181	87942.49132	134710.6907	99472.01668	93746.6621	101073.8033	89496.44469	90714.85563	116674.983	103041.9749	68534.63776	94196.01225	101412.2337	82828.82578	95059.06045	83462.8355	81179.6578	115229.7469	105539.0866	70976.90028	78681.77458	82858.98352	125943.394	82789.19742
unknown (702.3222)	113514.7279	95714.78095	84384.88229	110965.2108	97186.00182	86965.0592	100441.7301	84478.44658	74153.38774	90407.36109	51756.82621	52042.60461	51044.66989	63005.24514	32631.86805	110519.5914	113145.8064	82218.16288	97498.46264	101786.4753	106179.0692	123631.9124	104626.9422	77792.76178	79812.8808	112693.1331	80002.95935	125794.7505	91716.83531	87604.11343	101891.9974	87473.66501	91095.03453	110768.8877	100355.666	70364.23089	91718.47089	102964.0266	85998.30887	93856.83526	85222.68499	82569.11442	113394.1536	102191.7652	70071.92177	79503.83547	85643.22429	117114.5116	83949.26828
unknown (646.2593)	88518.58239	67858.4564	56846.60053	88860.21079	72629.25749	66695.47736	81859.96174	56861.14433	53894.48763	70492.84161	44840.34121	40831.63666	41949.48645	49297.90785	28532.98923	84818.86553	94081.81718	59329.79538	76001.83374	80576.18922	81274.55145	96153.54265	80481.54361	60234.47498	62996.87331	92716.31995	67996.58325	102599.2304	77507.33977	72228.06496	72668.88888	66468.33493	67559.18953	90241.70721	75718.6067	48838.97424	71676.48128	72180.0836	60391.19618	75799.25048	62938.24817	60465.74664	86052.99976	79656.22198	65006.67217	58107.49362	61165.64096	102667.7584	61572.01652
unknown (730.3536)	87315.11035	76219.96644	70755.47584	85536.35935	76203.335	68656.23654	77776.45689	69705.98533	60258.55342	69557.69097	39057.16871	40247.59382	38339.54262	46459.5759	24338.88522	82736.27674	83743.70145	64401.60048	74452.17766	80058.03754	81448.5024	93901.40927	74062.91656	57217.84879	63322.42233	84747.2993	61640.20749	96913.47245	70534.43227	65225.21532	80601.15517	69626.41131	74536.63162	86199.92745	78819.24918	57112.588	74094.64839	85006.37348	67460.25921	73100.71789	67783.59182	64854.60719	90051.43856	80514.35737	50167.31747	63532.72845	68180.45768	91942.16794	66872.14126
unknown (618.2278)	44034.08657	30593.02453	27062.49066	42178.65966	33882.98955	31781.51979	38936.41158	25613.89646	24940.29436	33512.2038	19542.17203	17465.9593	18945.85572	21947.12469	12343.63676	42200.31603	45421.33167	26064.4294	34244.14733	38257.57361	37743.48823	45168.64528	37013.10451	26638.7185	28786.62201	43482.73216	31760.4057	46644.90924	36491.72772	35269.05421	33822.36468	30481.35949	31389.51213	45587.76561	35808.19268	22643.57683	32986.7057	33270.28153	27916.551	36311.15401	29942.12042	29287.18316	40652.52055	39504.91775	30992.2651	27601.18138	28586.90425	51589.7123	29724.86416
unknown (786.4164)	29826.98262	32720.97173	26925.28898	29173.20018	30144.22988	25001.7689	24909.1703	26213.2718	22914.68331	25856.13934	21579.36438	22567.53194	21306.10424	22884.94185	14106.39507	25885.91794	25731.70883	24557.72464	26296.77102	24931.18571	26877.9094	27948.53773	27056.77464	21414.34756	22772.57272	29103.23194	18525.69952	32317.24611	22452.43522	20006.07435	31139.30035	28454.19013	25564.72265	28024.74075	27249.94206	24310.97343	27041.52857	34955.8906	25968.21506	26738.06962	28789.30253	26701.24487	34708.67406	26430.90448	26736.32348	27883.02144	26921.50027	30672.37987	29200.3122
unknown (697.366)	30494.5921	5976.803511	22552.21094	57869.60488	6903.469549	22513.07121	53070.08088	25278.25927	23592.2562	31166.35607	65719.54005	71935.22412	82753.07295	22469.79117	28071.78892	71745.97834	106669.9641	21743.9532	74006.1521	70068.46563	70570.8854	21159.87663	19835.89077	79061.54874	31165.25895	21863.38622	22517.14846	98196.08931	95189.74138	206583.5227	9213.366781	54093.0243	26479.61297	31814.33231	6841.951563	14611.34055	27285.09292	24249.24667	16319.73088	24401.03023	6804.031063	25814.35962	23337.05629	5887.378522	5657.014993	5776.904829	18982.00288	6102.933234	6119.826258
unknown (341.3058)(a)	1822.35321	20194.71442	579.1331497	758.4314041	579.1181186	724.2266307	671.0594568	1717.022096	1005.947135	608.4645473	80743.98837	179515.5735	288703.4529	54961.92055	228430.2766	283511.4049	385638.3892	243532.4262	514325.8437	110747.4109	70230.89762	50057.2497	13554.53029	81143.25153	147648.4904	18146.89832	258088.5453	260600.7258	436345.7201	2834287.352	10149.11347	253.4662603	226.8818932	2728.968514	4077.808369	373.3531313	2252.184173	425.7373614	18336.04108	2942.60429	5938.771033	206.7152846	20215.06615	6408.186216	6704.692039	1447.136067	1238.275613	13545.94272	2846.860089
unknown (341.3058)(b)	1512.009762	18145.73484	302.0994164	504.6181372	566.6857456	875.5154984	480.048821	1744.41779	759.6999568	304.1878647	74376.25964	152775.0828	236148.8704	52249.82316	192239.2887	237882.4642	312882.1015	200042.8661	407618.7431	98436.67542	62448.70468	45533.34381	12762.14865	72624.29138	128592.3242	17705.50202	201231.494	218532.8258	355487.614	2765791.808	9527.168485	303.518239	441.9801313	1937.290446	3655.083021	187.6207459	1538.755488	398.2081835	16879.3717	2630.751594	4689.898321	110.3720109	17712.52081	4916.06041	5931.013843	496.9144942	1198.121526	13367.78722	2276.203021
unknown (554.5522)	390.9189069	689.3481331	127.3320183	584.8827328	762.4953558	693.6746492	283.3192931	452.9045322	818.9297118	893.0680197	9589.528587	14356.97069	22128.49658	2593.091552	8664.967024	17634.36871	20658.91466	15699.32014	23024.63456	4986.662518	3373.063463	3020.963268	1993.562339	3100.338883	5808.918419	2716.999141	16252.31689	12364.74746	28568.01058	62129.68437	739.9047183	331.0662263	744.3709764	410.7600714	594.6886239	517.3816264	437.3591896	612.4763092	721.9766535	610.6571073	613.9366081	711.8673082	414.8060824	473.0230131	491.9573563	222.7793534	488.4178755	439.5040868	609.6064784
unknown (582.5836)	161.8966025	149.6654412	171.4436622	119.871949	166.788201	118.720814	220.5051028	202.670518	72.65377049	156.6208564	1169.707392	11217.74665	19609.45379	631.8255103	5953.360006	11137.48601	11519.32279	11516.47319	18838.01048	2903.58697	3023.349761	1306.96871	1049.165624	1677.143796	3696.005874	2004.096107	12831.71924	8840.30624	19692.77311	44501.20548	25.89187113	124.3917103	70.53779797	83.99398657	122.8122537	193.8478782	86.13775072	127.7332212	278.3508395	21.00158517	78.77789884	33.80758782	36.3642867	47.45224788	1034.995291	122.0032547	101.758646	88.98823283	101.988407
unknown (151.0964)	14551.49307	16305.7101	12128.16551	20076.70323	17613.33806	16583.48994	16396.33949	15643.87863	11544.37146	13489.17851	13411.90286	15293.3143	14050.08052	12248.98448	17992.77543	18739.09395	19357.98066	12933.56064	13036.16757	11599.5205	21019.82886	21216.28217	19483.6843	22715.44092	24896.19351	17270.84646	13246.48438	12084.68731	13366.23552	18040.49257	19964.19969	19530.12455	16153.07481	14083.18072	15093.35856	19529.48618	13082.14767	14792.62036	13444.66185	18680.86314	11454.86793	12839.70649	14105.84169	10809.82386	13100.56747	20891.08558	21614.11171	23470.00387	20864.78959
unknown (367.2830)	110.1380151	76.66625665	12.78854303	62.71716389	62.37134861	67.57474237	78.55289223	27.32325418	24.99745696	862.5003115	1482.400763	966.7262273	2196.62003	731.7071669	2468.634253	1876.543635	6041.693628	640.1822703	6964.933672	2173.052458	185.6354574	317.3117805	306.7640017	341.7485556	1873.319668	589.0179809	2381.318016	3123.552182	5427.181222	11678.22424	249.3117406	68.8694194	54.32428944	28.73273625	89.67198959	17.21867647	60.12071942	9.117815695	128.9043415	9.458026328	47.73805394	21.62959045	1152.63394	208.5499675	50.25085222	1144.505911	25.64421549	45.39967823	94.93198418
unknown (360.3244)	30716.50784	28213.80335	29929.99916	27484.94348	26657.68072	26879.30642	10404.69227	26346.422	10655.94927	25266.78466	25820.36891	25874.86392	26291.00446	10728.60193	27256.03131	29775.17489	27294.24247	11114.77387	27205.47617	26759.43935	28392.45413	27940.35069	26843.18554	27248.05999	24437.36954	24690.38193	25581.93261	25469.37091	24899.52407	26629.46622	26193.7757	27716.70317	27639.27107	26203.64004	27429.79599	26040.12603	26641.72314	27724.16706	25397.35522	26709.30234	27764.60746	26224.37342	27241.12916	23477.02012	26553.34585	28756.37962	28876.0963	29314.20525	29312.91779
unknown (360.3245)	2491.0695	671.1915312	3372.656	1603.967	4647.984	4682.7605	2607.433	3591.709	2887.935	3957.8015	5205.156087	8416.370988	13040.03859	2765.622647	5925.90978	8094.193297	9329.383419	9625.725569	11985.81123	6696.779735	5164.185702	3042.558818	286.004	3736.461987	5043.091031	1962.781616	8264.512727	7025.227235	12033.64945	38502.65645	2404.7035	4333.533303	5300.0235	4180.027	4028.8095	4344.774	3790.2285	3577.1895	1236.3355	4698.23	2470.2095	4524.283	216.3415	2271.479	1572.4985	3114.673	2705.686	619.8665	4529.0445
unknown (381.2983)	13298.65361	272975.4163	14496.4353	15424.6167	13276.53874	18220.44397	14707.64255	34334.15729	19393.89116	13215.49241	735406.5409	1171478.525	1504439.949	585111.1494	1363901.022	1489658.789	1744811.009	1407986.977	2057781.385	934303.4845	680422.2161	562372.5869	401940.257	756458.6758	1079320.338	440530.6198	1349298.088	1414314.88	1866773.642	5416270.655	141214.3307	12511.98175	9169.935716	38532.06575	59162.33388	6746.529024	12140.62192	9931.326893	216590.2339	43050.17315	83758.08666	7479.352992	396649.4369	90912.93156	97989.8336	9411.45935	30707.83643	207347.3809	47852.78352
unknown (585.5947)	11.55527024	5.282155613	7053.454529	5490.494826	4762.232579	9822.931213	2267.334842	19265.52632	35011.13722	13286.85253	12683.82726	11427.17724	10217.01489	5100.646189	3874.58014	1349.842678	16.99321713	1859.775274	24.79266314	2538.70761	10.54298028	399.7676439	32.52099491	13.09927043	449.4638486	41.43999823	45.10409567	9.6995	36.2484282	82.81933258	7.711821441	41.90646846	4.913231093	1074.141397	8.190718865	2401.766352	906.0023127	1894.090512	6.120570423	1166.403396	23.32218885	2.375754726	15.57380663	17.51173204	8382.286459	10.21498218	391.1338667	6.095212688	1034.707823
unknown (362.9265)	16687.07346	17315.30595	17307.19402	16993.04876	18993.30549	15478.06964	13644.27719	15660.92697	15177.28894	21507.86179	13029.27493	14825.40868	13309.92295	11476.39456	17483.579	14608.34011	13679.13361	14370.08544	13572.49572	13944.73424	13919.65109	16295.06436	15452.60046	14916.24716	12114.92772	11460.29992	12821.80664	13628.99304	12972.49474	13626.57866	11372.2636	13444.83162	12506.58917	5235.186283	14277.68293	16005.59356	11192.69376	15540.83781	13120.16138	11598.47391	17206.23449	15511.07528	14129.92084	12766.03206	12680.95849	9810.486225	14412.90509	15075.83579	6481.891389
unknown (721.5087)	86699.00346	100114.0423	163510.3088	126814.4145	96100.72718	93293.25011	91934.43831	92725.58802	90793.2046	107833.9863	91723.10673	99123.25161	98851.92702	122531.5115	102533.1415	160884.4676	99405.54218	114200.838	101359.1651	100974.4906	110324.9865	100873.8203	92096.85466	95161.09065	93594.07107	150688.905	120557.5668	106963.1798	111414.5612	183697.9389	87713.76366	100547.8904	106759.361	99758.31223	98743.82857	89318.00201	86921.169	93852.21985	88385.38774	86444.2779	91793.09527	106180.3297	90657.396	92466.6961	93728.15357	74315.01166	84022.30021	77332.23207	72459.00517
unknown (430.9138)	7067.430955	7178.42521	7583.656982	8804.571935	12973.2514	6568.474656	6339.974559	14710.61843	6986.044801	9375.330847	5023.046147	4226.630435	4155.934925	4658.312593	2921.11323	5278.181121	4796.343148	4731.711953	4338.286322	5693.465537	5723.021055	7014.758718	7988.430252	6287.549153	4518.698253	6629.628596	4021.985828	4129.856937	3641.516405	4134.222862	5630.788911	6301.905238	5774.233121	5400.008516	5679.062318	5758.516537	10794.1446	5631.935172	5969.187064	5948.359487	11448.85957	6123.714244	5817.136013	5340.067996	5342.336214	4011.153561	5174.537339	7164.566442	3914.254848
unknown (663.4544)	13884.95043	20443.1122	41150.92274	27961.52462	15220.69673	13674.40564	13700.69456	14569.23698	14221.0284	19523.99191	13395.04382	15508.67668	15332.78906	25167.30043	12423.49956	41605.74523	20333.64158	24208.03039	17657.57328	20223.51357	26906.65489	21610.32728	16298.56349	14537.5446	14234.51186	44231.03794	22847.46261	24484.53611	21376.79005	45162.28986	16457.92149	19732.75055	21901.56505	15825.72769	18966.80062	13835.79157	13506.92197	25146.79667	13422.20637	13276.01446	14039.56976	20948.85264	18420.93486	14610.51603	14986.15022	16736.84118	17571.20916	13440.33996	12934.29785
unknown (1096.3264)	7160.388654	2929.564753	12818.13353	11835.70217	11943.98405	22179.58856	11216.81041	19247.95301	9192.908284	16536.8627	9780.15268	9344.656875	8363.130477	10363.57538	3876.246145	3239.191054	4997.620108	1523.980531	8045.321183	8075.087064	9899.667746	7363.661889	6097.228485	1422.303083	5652.439561	13218.21364	12581.56475	10288.87536	5324.670403	23373.66715	9991.545941	10107.76671	11218.20308	12746.51142	12349.88466	10033.8191	5473.250022	2738.298312	14821.88758	7869.536858	6759.621401	7745.501067	5130.858302	5566.323405	2058.5279	10886.81711	13405.15509	9195.858662	8278.110237
unknown (427.2362)	4910.543112	4796.134781	4892.136176	12435.88539	9647.618693	7088.384981	7549.479539	6426.945058	5544.564325	7726.44022	5378.624887	8427.981352	4213.049454	6567.99921	7733.473138	9116.477143	14849.76137	9137.561854	9696.46777	7397.185626	11710.72184	12488.29994	9261.116707	9704.815046	17819.51929	13720.60567	10510.5534	9164.96753	5170.415412	13979.07526	8407.325696	8844.268555	7169.655659	6950.355655	7484.07862	7288.002235	6776.374205	7271.143698	5414.143417	6489.691116	5246.344584	4318.573362	5263.850455	4532.0823	5295.117149	8414.70942	14684.83487	15162.92737	12427.73413
unknown (146.0599)	442.9041139	332.028273	272.552784	685.9126662	222.4162521	395.6531608	373.363911	124.3940023	2182.047086	66.2239379	6426.843812	882.2825675	335.0867853	369.9909829	926.9516766	1024.132068	1721.733056	1086.801528	2444.903876	381.9371374	813.5304501	145.5930051	577.6959629	1043.928057	337.4452485	6828.496405	17709.1018	2144.103028	8927.549431	10329.34488	1742.835891	8812.07784	1113.771969	18131.99635	11732.07379	3066.494086	12159.80962	14845.335	6696.340414	10184.48168	18909.40248	534.5591129	15275.62116	5457.737365	5286.170952	1018.724103	83.15333277	1745.747925	11997.44702
unknown (283.0817)	9644.626763	10303.5473	14926.47233	16625.80047	11906.31137	6580.00494	888.2457873	3485.388612	2279.441085	940.9198194	4771.97213	10805.31508	12596.46048	7385.124957	1014.045239	65.42528522	56.82207978	577.9934897	28.94999171	184.3919416	277.324694	198.0215384	353.7625821	279.2355396	68.12991481	57.86606307	124.3085082	4309.992156	160.8572061	88.82018216	176.1883309	67.25692728	549.258664	366.1665806	565.6910131	641.1626495	580.9714711	220.9564046	297.4158022	256.1281187	652.2482504	769.7932204	1091.321638	331.9231066	660.2980262	1507.134979	61.73938274	108.2017556	398.3785082
unknown (884.1767)	11594.23785	13875.96711	6561.935562	6796.769019	10182.23603	7445.066186	5137.803303	6408.076313	6229.003328	2676.183513	5464.625167	1172.630894	8703.77807	4645.176694	2746.643409	8025.147902	3798.673729	1485.412118	5202.487341	994.9085354	1917.539121	5509.461067	1805.307967	4089.87767	4129.570258	2326.331377	3058.174091	2767.362878	1001.663085	3462.521526	18914.73062	32429.15613	12615.17505	19507.06245	15743.29831	24189.31929	12463.82474	19694.13355	9298.342958	14840.50882	3724.138641	7946.673194	13137.85566	12809.43651	11168.30712	79664.63836	10766.11682	12241.29223	18168.77953
unknown (884.1764)	439.5164222	885.3995569	639.4310186	144.9243331	129.8153174	536.0446987	487.3545208	388.1942765	238.4840998	113.6100218	421.6289247	119.761343	474.2858941	220.707237	306.4750228	321.4219926	189.6039627	73.13962707	369.6793365	47.98478911	111.0168752	328.4486463	101.8268549	166.973724	469.0832511	146.7002428	2972.475641	246.8892094	52.34780936	308.4235037	4562.093914	3360.107584	2141.825865	621.9381946	904.6643274	836.793612	625.9852168	708.5590355	416.5501246	1225.631558	559.9582729	373.3363028	646.5595995	732.844731	913.3995372	114970.9526	2384.585862	6870.460052	20796.74184
unknown (215.0163)	24606.7409	14582.72641	17010.17862	19197.17553	19851.73265	16052.84316	13023.97454	7616.621134	5869.968291	6151.914909	12750.80537	6971.090772	26422.64346	19402.24717	7691.711407	16598.58157	7177.769396	8713.980207	8590.612931	7823.827205	9533.650477	13231.68775	13595.88659	6972.194498	8712.642429	14851.90811	5686.801109	6857.596672	12740.26547	7058.882203	36929.93702	43638.6093	29760.88288	29378.72678	14895.44779	31201.00623	39016.47386	35232.58858	56213.25205	81966.22579	26095.25378	54138.46189	69666.83298	38104.60912	47287.19962	21197.6457	2561.335387	8376.010058	8290.860428
unknown (215.0164)	6292.305305	6118.389141	5941.594206	5101.88029	6165.060977	4149.714188	1342.221748	1315.398132	1273.349895	2247.757415	4593.746609	2672.798316	11808.47567	6347.76651	3244.853067	2266.450251	748.7362446	856.3681217	994.0689001	1084.773231	2359.853167	2636.893945	3199.739411	1357.423083	1587.617281	3980.33869	478.4899433	939.6314425	2305.612415	738.7488837	15679.07001	16955.8087	8294.163275	6412.786218	3186.350892	5913.11484	10419.52244	4640.501861	4003.108379	11817.57376	11071.07499	10714.75078	7271.209169	10156.82517	8541.149728	9065.1629	2571.539534	2854.598489	1472.587895
unknown (223.0093)	293.2334156	1207.9459	4337.749944	81.80435786	13.66738502	360.4760698	1141.116056	33.74624009	150.1984033	2230.726289	324.0569192	67.93168322	5895.741534	277.5657253	1350.888447	2585.878864	2162.73013	610.7727089	3112.310905	1002.628483	2295.310702	1356.822806	3174.533168	566.150566	2482.56451	1223.791682	2241.00998	1788.489734	3080.734597	1439.225431	20592.99674	10559.15231	16109.76244	24354.81212	31779.16631	40631.294	25645.2726	31958.51125	57222.66289	5428.428895	13159.04308	6780.554189	23204.77588	24436.42015	15138.78706	10241.82743	20.5835941	2311.212783	1384.397816
unknown (130.1591)	7416.68206	7791.400499	5268.550517	10749.54087	8498.67316	11843.46967	8819.060917	9509.847158	8975.359387	9662.840579	6730.048035	6184.307026	5827.454453	5675.885175	8389.086306	10941.03393	8188.895069	7726.973932	7086.230444	6937.861961	13885.87716	11531.27256	10728.7596	12960.65002	13731.53501	6597.946364	6336.0302	6768.977811	6213.364848	14992.81626	10886.41264	9705.658047	9606.364955	9990.241883	8411.105755	9899.513121	8502.484114	13069.38441	8303.794723	10217.27011	7814.698882	8657.615532	7960.707502	5692.194386	5632.972593	14206.12941	12841.79501	12116.06726	16584.07553
unknown (535.0702)	1176.577411	10918.66404	324.2297698	6052.053316	4236.23183	8833.370539	21096.271	154.0952672	6110.554517	3313.448569	4798.106212	2980.363065	4482.085297	3096.52221	18164.23297	12.16340823	2.501454616	18.90170946	3076.64811	1808.929633	8.531051974	10.59009844	3628.382503	4638.158141	2069.919855	4124.382303	8017.404536	37.80844959	7813.601261	8678.145255	15322.79568	19151.08811	25470.44177	16201.04469	14572.92867	21253.61034	13020.48092	26348.31575	7677.612024	19823.00484	6308.527547	10627.35661	12065.50456	19473.01023	23149.46876	5666.241037	26.81790446	9.215736444	36.02671975
unknown (105.06972)	19448.54539	29679.44599	22811.36948	37212.00198	19978.87261	23659.76364	32017.1626	28769.4876	21364.65211	31576.12861	31751.95671	34211.11933	29796.46752	27318.39799	17231.28805	36881.19101	41939.97731	27361.70778	42861.73887	31264.09602	38421.75008	38012.97612	37726.07603	33861.02047	35814.03943	35847.29428	34502.21935	45108.78042	96319.45517	126675.887	32988.50266	31814.37181	23533.82726	22243.93329	22106.67851	20700.73788	19162.67763	28933.81882	24509.02067	25148.22368	21667.56968	22019.71942	30593.92866	19007.35282	20538.3215	26703.44858	33313.82237	45645.59062	26388.96548
unknown (268.2722) (a)	984.6700035	1027.212515	1.797516297	1362.34059	3.810898982	2.195077378	14.54861248	38.25784722	3.979936204	1641.403901	6715.649384	14405.35451	5134.968025	4868.713954	16434.09634	5414.884863	10641.22881	18368.56567	14740.68092	8572.986792	5569.622381	3928.502542	1972.81197	6775.856919	11352.76303	2694.300728	18251.236	19037.26984	11793.00248	256115.8749	422.0460894	5344.197072	5225.809466	1.816936972	168.7926558	32.99177455	58.97811829	3.554435742	1231.307708	22.48354836	325.3981803	6090.568197	3037.614433	126.0621646	278.5019373	3218.746659	6181.186187	990.2217333	52.13554242
unknown (268.2722) (b)	10.09142592	769.9788254	3618.64972	2491.882796	2816.565168	8301.080004	5381.042371	2.875093148	36828.63794	12324.83336	7329.390772	16671.87229	25690.37982	4966.3706	19586.47412	24033.6423	13391.61369	21146.3481	19338.17288	8995.967869	6080.35719	4785.720479	2862.361978	7667.015879	13617.25327	2936.10754	23157.41708	22913.74124	15336.42499	265330.0935	122.1756934	6132.634201	7.104381027	4000.444073	257.1236177	5156.077131	2395.491187	5505.329202	1391.160323	5245.817466	143.6800763	5328.900149	3067.25442	67.59607003	256.5290639	3917.058658	6125.505402	4607.718528	18.0454572
unknown (316.0751)	66619.07145	59030.33555	95059.76822	55315.0496	81136.30183	83884.6161	14949.23114	69429.88504	74510.86288	12299.85041	45323.29213	62782.61676	74297.01062	17371.33291	15971.72193	936.0183486	1773.713008	1850.066391	2051.182294	2046.241581	4447.887719	2920.950306	2984.244643	1654.971725	2550.643469	1166.757249	599.4545655	4335.53316	4286.59033	1464.929655	3935.705658	2322.496247	3810.141924	1917.171268	1920.883539	3257.200128	2190.791474	3485.210887	1626.401267	2083.232923	2350.003126	3407.713815	2137.859603	5607.383378	7507.486281	3810.322097	238.755599	95.05852113	1088.785126
[truncated: 11 more columns]
